# Supplementary material for: Elongation and Contraction of Scallop Sarcoplasmic Reticulum (SR): ATP Stabilizes Ca2+-ATPase Crystalline Array Elongation of SR Vesicles
Source: Int J Mol Sci. 2022 Mar 18;23(6):3311. doi: 10.3390/ijms23063311 (PMC8954933; doi:10.3390/ijms23063311)
Supplement: Supplementary file 1 [file ijms-23-03311-s001.zip]

Archive with 2 entries (2 files):
- scal-1_tableS1.xlsx
- __MACOSX/._scal-1_tableS1.xlsx
