# Supplementary material for: Elongation and Contraction of Scallop Sarcoplasmic Reticulum (SR): ATP Stabilizes Ca2+-ATPase Crystalline Array Elongation of SR Vesicles
Source: Int J Mol Sci. 2022 Mar 18;23(6):3311. doi: 10.3390/ijms23063311 (PMC8954933; doi:10.3390/ijms23063311)
Supplement: Supplementary file 1 [file ijms-23-03311-s001.zip › scal-1_tableS1.xlsx]

## Sheet: Sheet1
Table S1 Calcium dependences of the Ca2+-ATPase disposition and vesicular shape in the absence of ATP at ~0.003-69.0 µM [Ca2+] (see text for details). The observed vesicles (major axis > 0.065 µm) were first classified into the elongated and round types, and then, the elongated vesicles were sub-classified into the tightly and crookedly elongated types; the elongated and round vesicles exhibit th…
Ca concentration, µM				~0.003* (0.002 - 0.003)**										~0.03* (0.02 - 0.03)**								~0.11* (0.10 - 0.12)**						~0.54* (0.51 - 0.58)**								~1.3* (1.2 - 1.4)**										~19* (15 -19)**
				view 1		view 2		view 3		view 4		view 1+2+3+4		view 1		view 2		view 3		view 1+2+3		view 1		view 2		view 1+2		view 1		view 2		view 3		view 1+2+3		view 1		view 2		view 3		view 4		view 1+2+3+4		view 1		view 2
				n	%	n	%	n	%	n	%	n	%	n	%	n	%	n	%	n	%	n	%	n	%	n	%	n	%	n	%	n	%	n	%	n	%	n	%	n	%	n	%	n	%	n	%	n	%
elongated vesicles				11	13.4146	11	11	10	7.14286	15	10.274	47	10.0427	9	5.59006	5	2.32558	22	10.1382	36	6.07083	4	2.85714	5	2.32558	9	2.53521	3	2.83019	2	1.21951	2	1.52672	7	1.74564	2	2.24719	4	1.8018	3	6.52174	3	2.5	12	2.51572	8	5.51724	2	1.38889
	tightly elongated vesicles			7	8.53659	6	6	4	2.85714	8	5.47945	25	5.34188	6	3.72671	5	2.32558	16	7.37327	27	4.55312	3	2.14286	5	2.32558	8	2.25352	2	1.88679	2	1.21951	1	0.763359	5	1.24688	2	2.24719	3	1.35135	2	4.34783	0	0	7	1.46751	0	0	0	0
		with crystalline array		4	4.87805	4	4	1	0.714286	3	2.05479	12	2.5641	5	3.10559	5	2.32558	7	3.22581	17	2.86678	2	1.42857	5	2.32558	7	1.97183	1	0.943396	1	0.609756	1	0.763359	3	0.74813	1	1.1236	1	0.45045	0	0	0	0	2	0.419287	0	0	0	0
			mainly composed of tetragon chains	0	0	1	1	0	0	1	0.684932	2	0.42735	4	2.48447	5	2.32558	7	3.22581	16	2.69815	1	0.714286	5	2.32558	6	1.69014	0	0	0	0	0	0	0	0	0	0	0	0	0	0	0	0	0	0	0	0	0	0
			mainly composed of "two-rails" chains	0	0	2	2	1	0.714286	1	0.684932	4	0.854701	1	0.621118	0	0	0	0	1	0.168634	1	0.714286	0	0	1	0.28169	1	0.943396	1	0.609756	1	0.763359	3	0.74813	1	1.1236	1	0.45045	0	0	0	0	2	0.419287	0	0	0	0
			mainly composed of monomer chains	4	4.87805	1	1	0	0	1	0.684932	6	1.28205	0	0	0	0	0	0	0	0	0	0	0	0	0	0	0	0	0	0	0	0	0	0	0	0	0	0	0	0	0	0	0	0	0	0	0	0
		with crystal patch assembly		3	3.65854	1	1	0	0	0	0	4	0.854701	0	0	0	0	5	2.30415	5	0.84317	0	0	0	0	0	0	0	0	1	0.609756	0	0	1	0.249377	1	1.1236	1	0.45045	0	0	0	0	2	0.419287	0	0	0	0
		with unclear array		0	0	1	1	3	2.14286	5	3.42466	9	1.92308	1	0.621118	0	0	4	1.84332	5	0.84317	1	0.714286	0	0	1	0.28169	1	0.943396	0	0	0	0	1	0.249377	0	0	1	0.45045	2	4.34783	0	0	3	0.628931	0	0	0	0
	crookedly elongated vesicles			4	4.87805	5	5	6	4.28571	7	4.79452	22	4.70085	3	1.86335	0	0	6	2.76498	9	1.51771	1	0.714286	0	0	1	0.28169	1	0.943396	0	0	1	0.763359	2	0.498753	0	0	1	0.45045	1	2.17391	3	2.5	5	1.04822	8	5.51724	2	1.38889
		with crystalline array		0	0	0	0	0	0	0	0	0	0	0	0	0	0	0	0	0	0	0	0	0	0	0	0	0	0	0	0	0	0	0	0	0	0	0	0	0	0	0	0	0	0	0	0	0	0
		with crystal patch assembly		4	4.87805	5	5	1	0.714286	1	0.684932	11	2.35043	2	1.24224	0	0	5	2.30415	7	1.18044	0	0	0	0	0	0	0	0	0	0	1	0.763359	1	0.249377	0	0	1	0.45045	1	2.17391	3	2.5	5	1.04822	8	5.51724	0	0
		with unclear array		0	0	0	0	5	3.57143	6	4.10959	11	2.35043	1	0.621118	0	0	1	0.460829	2	0.337268	1	0.714286	0	0	1	0.28169	1	0.943396	0	0	0	0	1	0.249377	0	0	0	0	0	0	0	0	0	0	0	0	2	1.38889
	cracked vesicles in the elongated vesicles			0	0	0	0	0	0	0	0	0	0	0	0	0	0	0	0	0	0	0	0	0	0	0	0	0	0	0	0	0	0	0	0	0	0	0	0	0	0	0	0	0	0	0	0	0	0
round vesicles				71	86.5854	89	89	130	92.8571	131	89.726	421	89.9573	152	94.4099	210	97.6744	195	89.8618	557	93.9292	136	97.1429	210	97.6744	346	97.4648	103	97.1698	162	98.7805	129	98.4733	394	98.2544	87	97.7528	218	98.1982	43	93.4783	117	97.5	465	97.4843	137	94.4828	142	98.6111
		with crystalline array		0	0	0	0	0	0	0	0	0	0	0	0	0	0	0	0	0	0	0	0	0	0	0	0	0	0	0	0	0	0	0	0	0	0	0	0	0	0	0	0	0	0	0	0	0	0
		with crystal patch assembly		66	80.4878	83	83	124	88.5714	126	86.3014	399	85.2564	130	80.7453	207	96.2791	193	88.9401	530	89.3761	91	65	207	96.2791	298	83.9437	97	91.5094	152	92.6829	111	84.7328	360	89.7756	87	97.7528	215	96.8468	37	80.4348	105	87.5	444	93.0818	137	94.4828	132	91.6667
		with unclear array		5	6.09756	6	6	6	4.28571	5	3.42466	22	4.70085	22	13.6646	3	1.39535	2	0.921659	27	4.55312	45	32.1429	3	1.39535	48	13.5211	6	5.66038	10	6.09756	18	13.7405	34	8.4788	0	0	3	1.35135	6	13.0435	12	10	21	4.40252	0	0	10	6.94444
	cracked vesicles in the round vesicles			0	0	0	0	0	0	0	0	0	0	0	0	0	0	0	0	0	0	0	0	0	0	0	0	0	0	0	0	0	0	0	0	0	0	0	0	0	0	0	0	0	0	0	0	0	0
total				82	100	100	100	140	100	146	100	468	100	161	100	215	100	217	100	593	100	140	100	215	100	355	100	106	100	164	100	131	100	401	100	89	100	222	100	46	100	120	100	477	100	145	100	144	100
*Calcium concenration which was calculated by using the average concentration (16 µM) of the contaminated calcium.
**It shows the fluctuation range of the calcium concentration which was originated from the fluctuation (16±7 µM) of the contaminated calcium concentration.
[truncated: 14 more columns]
